# Supplementary material for: BitterMatch: recommendation systems for matching molecules with bitter taste receptors
Source: J Cheminform. 2022 Jul 7;14:45. doi: 10.1186/s13321-022-00612-9 (PMC9261901; doi:10.1186/s13321-022-00612-9)
Supplement: Supplementary file 6 — Additional file 6. Table 1. Ligand features. Table 2. Receptor features. Table 3. Human-mouse Jaccard similarity. Table 4. ligand_PubChemID. [file 13321_2022_612_MOESM6_ESM.xlsx]

## Sheet: Ligand features
List of ligand features:
MW
AlogP
HBA
HBD
RB
HeavyAtomCount
ChiralCenterCount
ChiralCenterCountAllPossible
RingCount
PSA
Estate
MR
Polar
B
Br
C
Cl
F
Fe
H
N
O
P
S
Si
Charged acceptor groups
Charged amidines
Charged amines
Charged donor groups
Charged imidazoles
Charged imines
Charged NH-imidazoles
Donor groups
H-N
H-O
I
Neutral acceptor groups
Neutral donor groups
Acceptor groups
Aliphatic carbons
Amide hydrogens
Amine or amide hydrogens
Aromatic basic nitrogens
Aromatic carbons
Catch for R-CN4
Charged 4-methoxypyridines
Charged pyridines
Divalent oxygens
Heteroaromatic atoms
Imines hydrogens
N-Pyrrole H
Neutral amines
Neutral imidazoles
Reactive groups
t-Butyls
Tetrazoles
Tribromomethyls
Trichloromethyls
Trifluoromethyls
Triiodomethyls
1,2-Dicarbonyls
Acyl halides
Alcohols
Aldehydes
Aliphatic esters
Aliphatic ketones
Aliphatic thioesters
Alkyl halides
Alkyl halides wo fluorine
Alkyl sulfonates
Anhydrides
Aromatic N-oxides
Aziridines
beta-Heterosubstituted carbonyls
Carbon Thiols
Carbonyls
Catch for uncharged guanine H
Charged N-O
Diazos
Disulfides
Epoxides
Ethers
Formates
Guanidines
Halopyrimidines
Imines
Imines N donors
Imines NH
Michael acceptors
Neutral carbonyls
Neutral halophosphoric acids
Neutral N-O
Neutral NR3-O
Neutral P(=O)2-R2
Neutral P=O-R3
Neutral sulfenes
Neutral sulfones
Nitriles
Nitros
P=O
Perhalomethylketones
Peroxides
Phosphonate esters
R-N-S-R
R-S-O-R
S=O
Sulfenyl halides
Sulfinyl halides
Sulfonyl halides
Sulphonate esters
Tertiary amines or amides
Thiols
Thiones
Amidines
Aromatic carboxylate bioisosteres
Carboxylic acids or carboxylates
Charged C-PO3-
Charged carboxylic acids
Charged halophosphoric acids
Charged hydroxamic acids
Charged O-PO3
Charged phosphonamides
Charged phosphonic acids
Charged phosphoric acids
Charged phosphorylamides
Charged sulfenic acids
Charged sulfonamides
Charged sulfonic acids
Charged sulfuric acids
Hydroxamates
Acetylhydrazides
Acidic hydrogens
Charged 2-aminopyridines
Charged 2-nitrophenols
Charged 3,5-nitrophenols
Charged 4-aminopyridines
Charged 4-nitrophenols
Charged alkylthiols
Charged anilines
Charged dialkyl anilines
Charged diaminobenzenes
Charged enamines
Charged guanidines
Charged tetrazoles
Actinide series
Alkali metals
Alkaline-earth metals
Lanthanide series
Neutral pyridines
Nitroalkanes
Noble gases
Other metals
Phosphines
Silyl enol ethers
Toxic nonmetals
Transition metals
Azides
Carbodiimides
carbons
Diazoniums
Iron binding groups
Isocyanates
Isonitriles
Isothiocyanates
Metals
Phosphinyl halides
Phosphonyl halides
sp3carbon
Molecular weight
Num aliphatic rings
Num aromatic rings
Num atoms
Num chiral centers
Num heavy atoms
Num heteroaromatic rings
Num molecules
Num negative atoms
Num positive atoms
Num residues
Num rings
Num rotatable bonds
Percent helix
Percent loop
Percent strand
Total charge
#stars
#amine
#amidine
#acid
#amide
#rotor
#rtvFG
CNS
mol MW
dipole
SASA
FOSA
FISA
PISA
WPSA
volume
donorHB
accptHB
dip^2/V
ACxDN^.5/SA
glob
QPpolrz
QPlogPC16
QPlogPoct
QPlogPw
QPlogPo/w
QPlogS
CIQPlogS
QPlogHERG
QPPCaco
QPlogBB
QPPMDCK
QPlogKp
IP(eV)
EA(eV)
#metab
QPlogKhsa
HumanOralAbsorption
PercentHumanOralAbsorption
SAfluorine
SAamideO
#NandO
RuleOfFive
RuleOfThree
#ringatoms
#in34
#in56
#noncon
#nonHatm
Jm

## Sheet: Receptor features
List of receptor features:
Number of amino acids
Molecular weight
Theoretical pI
Total number of negatively charged residues (Asp + Glu)
Total number of positively charged residues (Arg + Lys)
Total number of atoms
Instability index
Grand average of hydropathicity (GRAVY)
Aliphatic index
ExtCoefficientALLcys
ExtCoefficientALLcysAbs
ExtCoefficientReducedCys
ExtCoefficientReducedCysAbs
#Ala
#Arg
#Asn
#Asp
#Cys
#Gln
#Glu
#Gly
#His
#Ile
#Leu
#Lys
#Met
#Phe
#Pro
#Ser
#Thr
#Trp
#Tyr
#Val
ECL2_Number of amino acids
ECL2_Molecular weight
ECL2_Theoretical pI
ECL2_Total number of negatively charged residues (Asp + Glu)
ECL2_Total number of positively charged residues (Arg + Lys)
ECL2_Total number of atoms
ECL2_Instability index
ECL2_Grand average of hydropathicity (GRAVY)
ECL2_Aliphatic index
ECL2_ExtCoefficientALLcys
ECL2_ExtCoefficientALLcysAbs
ECL2_ExtCoefficientReducedCys
ECL2_ExtCoefficientReducedCysAbs
ECL2#Ala
ECL2#Arg
ECL2#Asn
ECL2#Asp
ECL2#Cys
ECL2#Gln
ECL2#Glu
ECL2#Gly
ECL2#His
ECL2#Ile
ECL2#Leu
ECL2#Lys
ECL2#Met
ECL2#Phe
ECL2#Pro
ECL2#Ser
ECL2#Thr
ECL2#Trp
ECL2#Tyr
ECL2#Val
BinidngSite1 accptr volume
BinidngSite1 donor volume
BinidngSite1 hydrophilic volume
BinidngSite1 Hydrophobic volume
BindingSite1 surface colume
BindingSite1SiteScore
BindingSite1size
BindingSite1Dscore
BindingSite1volume
BindingSite1exposure
BindingSite1enclosure
BindingSite1contact
BindingSite1phobic
BindingSite1philic
BindingSite1balance
BindingSite1don/acc
AGGRESCAN_Nr_hotspots
AGGRESCAN_a3v_value
Aa_Composition
Aa_Composition_Swissprot
Aa_Flexibility_VTR
All_AggScore
All_Aggrescan_a4v
All_Aggrescan_a4v_pos
All_Aromatic_SASA
All_Atomic_Contact_Energy
All_Dipole_Moment
All_Formal_Charge
All_Greasy_SASA
All_HB_Acceptor_SASA
All_HB_Donor_SASA
All_Hydrophilic_SASA
All_Hydrophobic_Moment
All_Hydrophobic_Patch_Energy
All_Hydrophobic_Patch_Energy_gt15
All_Hydrophobic_Patch_Energy_gt30
All_Hydrophobic_SASA
All_Moment_of_Inertia
All_Negative_Patch_Energy
All_Negative_Patch_Energy_gt30
All_Negative_Patch_Energy_gt50
All_Negative_formal_SASA
All_Negative_partial_SASA
All_Positive_Patch_Energy
All_Positive_Patch_Energy_gt30
All_Positive_Patch_Energy_gt50
All_Positive_formal_SASA
All_Positive_partial_SASA
All_SASA
All_Zeta_Potential
All_Zyggregator_profile_smoothed
All_Zyggregator_profile_smoothed_pos
Alpha_Helix_Chou_Fasman
Alpha_Helix_Deleage_Roux
Alpha_Helix_Levitt
Antiparallel_Beta_Strand
Apparent_Charge_eV
Atomic_contact_energy
Average_Flexibility_BP
Avg_Area_Buried
Avg_Score_Hyd_Patches
Avg_Score_Neg_Patches
Avg_Score_Pos_Patches
Avg_Size_Hyd_Patches
Avg_Size_Neg_Patches
Avg_Size_Pos_Patches
Beta_Sheet_Chou_Fasman
Beta_Sheet_Deleage_Roux
Beta_Sheet_Levitt
Beta_Turn_Chou_Fasman
Beta_Turn_Deleage_Roux
Beta_Turn_Levitt
Bulkiness
Coil_Deleage_Roux
Connectivity
Debye_length
Dipole_X_direction
Dipole_Y_direction
Dipole_Z_direction
Dipole_moment
Disorder_Propensity_DisProt
Disorder_Propensity_FoldUnfold
Disorder_Propensity_TOP_IDP
Drag_coeffient
Electrophoretic_mobility
Exposed_agg_surf_area
Formal_Charge_eV
HPLC_Retention_Ph_2_1
HPLC_Tfa_Retention
Hplc_Hfba_Retention
Hplc_Retention_Ph_7_4
Hydrodynamic_radius
Hydrophobic_X_direction
Hydrophobic_Y_direction
Hydrophobic_Z_direction
Hydrophobicity_Abraham_Leo
Hydrophobicity_Black
Hydrophobicity_Bull_Breese
Hydrophobicity_Chothia
Hydrophobicity_Eisenberg
Hydrophobicity_Fauchere
Hydrophobicity_Guy
Hydrophobicity_Hopp_Woods
Hydrophobicity_Hplc_Parker
Hydrophobicity_Hplc_Ph_3_4_Cowan
Hydrophobicity_Hplc_Ph_7_5_Cowan
Hydrophobicity_Hplc_Wilson
Hydrophobicity_Janin
Hydrophobicity_Kyte_Doolittle
Hydrophobicity_Manavalan
Hydrophobicity_Miyazawa_Jernigan
Hydrophobicity_Rao_Argos
Hydrophobicity_Rf_Mobility
Hydrophobicity_Rose
Hydrophobicity_Roseman
Hydrophobicity_Sweet
Hydrophobicity_Tanford
Hydrophobicity_Welling
Hydrophobicity_Wolfenden
Hydrophobicity_moment_KD
Hydrophobicity_moment_Rosman
Inertia_X_direction
Inertia_Y_direction
Inertia_Z_direction
Ionic_strength
Max_Score_Hyd_Patches
Max_Score_Neg_Patches
Max_Score_Pos_Patches
Max_Size_Hyd_Patches
Max_Size_Neg_Patches
Max_Size_Pos_Patches
Molecular_Weight
Molecular_weight_kDa
Net_Charge_model_based
Net_Charge_propka_based
Nr_Hyd_Patches
Nr_Hyd_Patches_gt250
Nr_Hyd_Patches_gt500
Nr_Neg_Patches
Nr_Neg_Patches_gt250
Nr_Neg_Patches_gt500
Nr_Pos_Patches
Nr_Pos_Patches_gt250
Nr_Pos_Patches_gt500
Nr_of_hydrogen_bonds
Nr_rotatable_bonds
Number_Of_Codons
Parallel_Beta_Strand
Percentage_Accessible_Res
Percentage_Buried_Res
Polarity_Grantham
Polarity_Zimmerman
Radius_of_gyration
Ratio_Hetero_End_Side
Recognition_Factors
Refractivity
Relative_Mutability
Sedimentation_constant
Sum_Score_Hyd_Patches
Sum_Score_Neg_Patches
Sum_Score_Pos_Patches
Sum_Size_Hyd_Patches
Sum_Size_Neg_Patches
Sum_Size_Pos_Patches
Total_Beta_Strand
Total_acceptor_SASA
Total_aromatic_SASA
Total_donor_SASA
Total_hydrophil_SASA_slogp
Total_hydrophilic_SASA
Total_hydrophob_SASA_slogp
Total_hydrophobic_SASA
Total_negative_SASA
Total_positive_SASA
Transmembrane_Tendency
Volume_asa_based
Volume_vdw_based
ZYGGREGATOR_p_agg
ZYGGREGATOR_z_agg
Zeta_potential
pI_PROPKA_based
pI_model_pKa_based
Organism
Chromosome

## Sheet: Human-Mouse Jaccard similarity
	1	3	4	5	7	8	9	10	13	14	16	38	39	40	41	43	44	46	47	49	50	105	108	109	110	114	115	117	119	120	121	122	123	125	126	135	137	138	139	140	144
1	1	0	0.186667	0.0555556	0.0491803	0.0925926	0.0545455	0.112245	0.0408163	0.127358	0.0447761	0.0632911	0.145038	0.12963	0.05	0.0634921	0.0517241	0.100719	0.0892857	0.0555556	0.0754717	0.132867	0.111111	0.147541	0.109091	0.137255	0.129032	0.0983607	0.105691	0.113208	0.0333333	0.138889	0.109091	0.115385	0.0731707	0.0104167	0.0196078	0.0934579	0.037037	0.0181818	0.0746269
3	0	1	0	0	0	0	0	0.0163934	0	0.0052356	0	0	0.00980392	0	0	0	0	0	0	0	0	0	0	0	0	0	0.0454545	0	0	0	0	0	0	0	0	0	0	0	0	0	0
4	0.186667	0	1	0.078125	0.0961538	0.106383	0.0625	0.186047	0.0731707	0.0995261	0.05	0.0405405	0.117188	0.08	0.0566038	0.0909091	0.08	0.149606	0.148936	0.0638298	0.0869565	0.0992908	0.0695652	0.125	0.08	0.0480769	0.105263	0.0909091	0.0487805	0.0612245	0.0576923	0.0714286	0.125	0.0851064	0.109589	0.011236	0.0714286	0.0576923	0.0208333	0.0652174	0.226415
5	0.0555556	0	0.078125	1	0.157895	0.258065	0.225806	0.0722892	0.0333333	0.095	0.190476	0.185185	0.092437	0.025	0.433333	0.0217391	0.0789474	0.127119	0.0789474	0.193548	0.233333	0.0839695	0.195652	0.136364	0.0512821	0.142857	0.136364	0.205128	0.16	0.0540541	0.05	0.192308	0.0512821	0.117647	0.387755	0.283333	0	0.25974	0.16129	0.0285714	0.0833333
7	0.0491803	0	0.0961538	0.157895	1	0.285714	0.181818	0.084507	0.0555556	0.0561224	0.151515	0.04	0.0630631	0.115385	0.192308	0.129032	0.208333	0.0803571	0.115385	0.25	0.190476	0.031746	0.0652174	0.117647	0.0357143	0.0632911	0.151515	0.166667	0.0505051	0	0.0344828	0.111111	0.0740741	0.0833333	0.12	0.0655738	0.111111	0.0897436	0.142857	0.0909091	0.142857
8	0.0925926	0	0.106383	0.258065	0.285714	1	0.4	0.0588235	0.166667	0.0306122	0.222222	0.0217391	0.0660377	0	0.368421	0.0714286	0.2	0.0642202	0.2	0.333333	0.428571	0.0416667	0.0449438	0.178571	0.0434783	0.0972222	0.178571	0.304348	0.0879121	0.047619	0	0.184211	0.0909091	0.166667	0.133333	0.0714286	0	0.0666667	0.266667	0.0555556	0.0606061
9	0.0545455	0	0.0625	0.225806	0.181818	0.4	1	0.0142857	0.0833333	0.0307692	0.230769	0.0454545	0.0666667	0	0.315789	0	0.0952381	0.0267857	0.15	0.461538	0.583333	0.0163934	0.0823529	0.185185	0.0952381	0.130435	0.333333	0.26087	0.113636	0.105263	0.0434783	0.222222	0	0.25	0.219512	0.0727273	0	0.112676	0.125	0	0
10	0.112245	0.0163934	0.186047	0.0722892	0.084507	0.0588235	0.0142857	1	0.0322581	0.188679	0.0121951	0.0777778	0.0584416	0.0571429	0.0133333	0.0958904	0.0724638	0.349593	0.121212	0.0447761	0.0144928	0.277372	0.075188	0.0375	0.0882353	0.075	0.0506329	0.0666667	0.0567376	0.0434783	0.0869565	0.0106383	0.0882353	0.0142857	0.0520833	0.0679612	0.0483871	0.0743802	0.0147059	0.078125	0.118421
13	0.0408163	0	0.0731707	0.0333333	0.0555556	0.166667	0.0833333	0.0322581	1	0.00518135	0.0869565	0.0263158	0.0194175	0.0666667	0.0588235	0.1	0.0666667	0.0188679	0.230769	0.2	0.0909091	0.0173913	0.0119048	0.0416667	0.142857	0.0142857	0.0416667	0.047619	0.0111111	0.0769231	0	0.0277778	0.142857	0.0833333	0.0238095	0.0196078	0.166667	0	0	0.1	0.08
14	0.127358	0.0052356	0.0995261	0.095	0.0561224	0.0306122	0.0307692	0.188679	0.00518135	1	0.0441176	0.0809524	0.369159	0.035533	0.0618557	0.0447761	0.030303	0.321429	0.0408163	0.0309278	0.025641	0.445498	0.365	0.0757576	0.0569948	0.288557	0.0812183	0.0552764	0.409091	0.0358974	0.0459184	0.142132	0.030303	0.0307692	0.126829	0.2	0.015625	0.306533	0.0364583	0.0205128	0.0487805
16	0.0447761	0	0.05	0.190476	0.151515	0.222222	0.230769	0.0121951	0.0869565	0.0441176	1	0.0943396	0.0420168	0.0294118	0.233333	0.0512821	0.09375	0.0325203	0.129032	0.192308	0.192308	0.030303	0.0721649	0.1	0.0606061	0.097561	0.128205	0.138889	0.0891089	0.03125	0.0285714	0.12	0.0294118	0.142857	0.291667	0.109375	0.04	0.0833333	0.111111	0	0.0222222
38	0.0632911	0	0.0405405	0.185185	0.04	0.0217391	0.0454545	0.0777778	0.0263158	0.0809524	0.0943396	1	0.0298507	0.0425532	0.133333	0.0185185	0.0425532	0.110236	0.0208333	0.0465116	0.0227273	0.0714286	0.156863	0	0.0208333	0.0196078	0.0175439	0.0185185	0.0420168	0.0217391	0.0638298	0.0294118	0.0425532	0	0.134328	0.214286	0.0526316	0.166667	0.047619	0.0232558	0.0714286
39	0.145038	0.00980392	0.117188	0.092437	0.0630631	0.0660377	0.0666667	0.0584416	0.0194175	0.369159	0.0420168	0.0298507	1	0.0550459	0.0446429	0.0614035	0.036036	0.189655	0.036036	0.0471698	0.0571429	0.317073	0.40458	0.148148	0.0648148	0.393443	0.169811	0.0803571	0.496063	0.0462963	0.0265487	0.236364	0.0849057	0.0566038	0.145161	0.161538	0.0192308	0.257353	0.0377358	0.047619	0.135135
40	0.12963	0	0.08	0.025	0.115385	0	0	0.0571429	0.0666667	0.035533	0.0294118	0.0425532	0.0550459	1	0	0.142857	0.130435	0.0442478	0.04	0.047619	0	0.0325203	0.0555556	0.0606061	0.130435	0.0253165	0.09375	0.0322581	0.020202	0.0909091	0	0.0444444	0.181818	0.0952381	0.0192308	0.0333333	0.133333	0.0379747	0	0.166667	0.121212
41	0.05	0	0.0566038	0.433333	0.192308	0.368421	0.315789	0.0133333	0.0588235	0.0618557	0.233333	0.133333	0.0446429	0	1	0	0.0769231	0.0810811	0.0769231	0.2	0.263158	0.0238095	0.127907	0.121212	0.037037	0.121622	0.15625	0.259259	0.119565	0.04	0	0.195122	0.037037	0.0869565	0.27907	0.142857	0	0.166667	0.277778	0	0.0263158
43	0.0634921	0	0.0909091	0.0217391	0.129032	0.0714286	0	0.0958904	0.1	0.0447761	0.0512821	0.0185185	0.0614035	0.142857	0	1	0.28	0.0782609	0.103448	0.0769231	0.037037	0.0725806	0.0306122	0.025	0.103448	0	0.025	0	0.0288462	0	0.0645161	0	0.142857	0	0.0350877	0.0625	0.0952381	0.0114943	0	0.125	0.162162
44	0.0517241	0	0.08	0.0789474	0.208333	0.2	0.0952381	0.0724638	0.0666667	0.030303	0.09375	0.0425532	0.036036	0.130435	0.0769231	0.28	1	0.0350877	0.130435	0.157895	0.1	0.0409836	0.0326087	0.129032	0.04	0.0253165	0.129032	0.0666667	0.020202	0	0.0384615	0.0444444	0.0833333	0.0454545	0.06	0.0689655	0.133333	0.025	0.105263	0.05	0.121212
46	0.100719	0	0.149606	0.127119	0.0803571	0.0642202	0.0267857	0.349593	0.0188679	0.321429	0.0325203	0.110236	0.189655	0.0442478	0.0810811	0.0782609	0.0350877	1	0.0825688	0.0363636	0.0458716	0.335366	0.238411	0.0948276	0.102804	0.145695	0.0948276	0.107143	0.198758	0.0642202	0.0530973	0.112	0.0925926	0.036036	0.0984848	0.203125	0.0186916	0.234043	0.0462963	0.0560748	0.075
47	0.0892857	0	0.148936	0.0789474	0.115385	0.2	0.15	0.121212	0.230769	0.0408163	0.129032	0.0208333	0.036036	0.04	0.0769231	0.103448	0.130435	0.0825688	1	0.222222	0.294118	0.0495868	0.043956	0.129032	0.130435	0.0519481	0.09375	0.0666667	0.0412371	0.0434783	0	0.0681818	0.181818	0.0952381	0.06	0.0508475	0.133333	0.0123457	0.05	0.105263	0.121212
49	0.0555556	0	0.0638298	0.193548	0.25	0.333333	0.461538	0.0447761	0.2	0.0309278	0.192308	0.0465116	0.0471698	0.047619	0.2	0.0769231	0.157895	0.0363636	0.222222	1	0.5	0.025	0.0581395	0.148148	0.157895	0.084507	0.148148	0.217391	0.0777778	0.176471	0.0952381	0.162162	0.047619	0.1875	0.113636	0.0740741	0.0833333	0.0540541	0.133333	0	0.03125
50	0.0754717	0	0.0869565	0.233333	0.190476	0.428571	0.583333	0.0144928	0.0909091	0.025641	0.192308	0.0227273	0.0571429	0	0.263158	0.037037	0.1	0.0458716	0.294118	0.5	1	0.025	0.0581395	0.192308	0.1	0.1	0.192308	0.272727	0.0777778	0.111111	0.0454545	0.194444	0.047619	0.266667	0.139535	0.0545455	0	0.0684932	0.133333	0	0.03125
105	0.132867	0	0.0992908	0.0839695	0.031746	0.0416667	0.0163934	0.277372	0.0173913	0.445498	0.030303	0.0714286	0.317073	0.0325203	0.0238095	0.0725806	0.0409836	0.335366	0.0495868	0.025	0.025	1	0.298013	0.0967742	0.0409836	0.28169	0.0793651	0.0390625	0.320261	0.059322	0.0491803	0.138462	0.0583333	0.0420168	0.107914	0.198529	0.026087	0.244898	0.042735	0.0338983	0.0866142
108	0.111111	0	0.0695652	0.195652	0.0652174	0.0449438	0.0823529	0.075188	0.0119048	0.365	0.0721649	0.156863	0.40458	0.0555556	0.127907	0.0306122	0.0326087	0.238411	0.043956	0.0581395	0.0581395	0.298013	1	0.168539	0.0674157	0.546392	0.181818	0.0978261	0.588785	0.0941176	0.0322581	0.318182	0.0795455	0.0454545	0.297872	0.323232	0.0361446	0.659341	0.0843373	0.0227273	0.0495049
109	0.147541	0	0.125	0.136364	0.117647	0.178571	0.185185	0.0375	0.0416667	0.0757576	0.1	0	0.148148	0.0606061	0.121212	0.025	0.129032	0.0948276	0.129032	0.148148	0.192308	0.0967742	0.168539	1	0.25	0.25	0.571429	0.205882	0.170213	0.32	0.0588235	0.473684	0.166667	0.28	0.169811	0.109375	0	0.181818	0.0714286	0	0.0697674
110	0.109091	0	0.08	0.0512821	0.0357143	0.0434783	0.0952381	0.0882353	0.142857	0.0569948	0.0606061	0.0208333	0.0648148	0.130435	0.037037	0.103448	0.04	0.102804	0.130435	0.157895	0.1	0.0409836	0.0674157	0.25	1	0.109589	0.25	0.142857	0.0978261	0.333333	0.125	0.175	0.3	0.210526	0.06	0.0333333	0.0625	0.0512821	0	0.05	0.0571429
114	0.137255	0	0.0480769	0.142857	0.0632911	0.0972222	0.130435	0.075	0.0142857	0.288557	0.097561	0.0196078	0.393443	0.0253165	0.121622	0	0.0253165	0.145695	0.0519481	0.084507	0.1	0.28169	0.546392	0.25	0.109589	1	0.25	0.144737	0.575758	0.112676	0.025	0.457143	0.0519481	0.0985915	0.270588	0.206186	0	0.442105	0.0857143	0	0
115	0.129032	0.0454545	0.105263	0.136364	0.151515	0.178571	0.333333	0.0506329	0.0416667	0.0812183	0.128205	0.0175439	0.169811	0.09375	0.15625	0.025	0.129032	0.0948276	0.09375	0.148148	0.192308	0.0793651	0.181818	0.571429	0.25	0.25	1	0.205882	0.195652	0.269231	0.0588235	0.435897	0.166667	0.28	0.215686	0.109375	0.04	0.213333	0.0714286	0.0344828	0.0454545
117	0.0983607	0	0.0909091	0.205128	0.166667	0.304348	0.26087	0.0666667	0.047619	0.0552764	0.138889	0.0185185	0.0803571	0.0322581	0.259259	0	0.0666667	0.107143	0.0666667	0.217391	0.272727	0.0390625	0.0978261	0.205882	0.142857	0.144737	0.205882	1	0.114583	0.153846	0.03125	0.261905	0.142857	0.16	0.113208	0.0461538	0	0.128205	0.227273	0.08	0.0487805
119	0.105691	0	0.0487805	0.16	0.0505051	0.0879121	0.113636	0.0567376	0.0111111	0.409091	0.0891089	0.0420168	0.496063	0.020202	0.119565	0.0288462	0.020202	0.198758	0.0412371	0.0777778	0.0777778	0.320261	0.588785	0.170213	0.0978261	0.575758	0.195652	0.114583	1	0.0879121	0.0408163	0.326087	0.0412371	0.0652174	0.230769	0.245455	0.010989	0.46729	0.0666667	0	0.0181818
120	0.113208	0	0.0612245	0.0540541	0	0.047619	0.105263	0.0434783	0.0769231	0.0358974	0.03125	0.0217391	0.0462963	0.0909091	0.04	0	0	0.0642202	0.0434783	0.176471	0.111111	0.059322	0.0941176	0.32	0.333333	0.112676	0.269231	0.153846	0.0879121	1	0.190476	0.216216	0.2	0.3125	0.108696	0.0714286	0.0714286	0.0810811	0	0	0
121	0.0333333	0	0.0576923	0.05	0.0344828	0	0.0434783	0.0869565	0	0.0459184	0.0285714	0.0638298	0.0265487	0	0	0.0645161	0.0384615	0.0530973	0	0.0952381	0.0454545	0.0491803	0.0322581	0.0588235	0.125	0.025	0.0588235	0.03125	0.0408163	0.190476	1	0.0666667	0.0384615	0.0434783	0.0384615	0.105263	0.0588235	0.0246914	0	0	0.0555556
122	0.138889	0	0.0714286	0.192308	0.111111	0.184211	0.222222	0.0106383	0.0277778	0.142132	0.12	0.0294118	0.236364	0.0444444	0.195122	0	0.0444444	0.112	0.0681818	0.162162	0.194444	0.138462	0.318182	0.473684	0.175	0.457143	0.435897	0.261905	0.326087	0.216216	0.0666667	1	0.0930233	0.189189	0.233333	0.169014	0	0.391892	0.2	0	0.0175439
123	0.109091	0	0.125	0.0512821	0.0740741	0.0909091	0	0.0882353	0.142857	0.030303	0.0294118	0.0425532	0.0849057	0.181818	0.037037	0.142857	0.0833333	0.0925926	0.181818	0.047619	0.047619	0.0583333	0.0795455	0.166667	0.3	0.0519481	0.166667	0.142857	0.0412371	0.2	0.0384615	0.0930233	1	0.0952381	0.0192308	0.0689655	0.0625	0.0512821	0.05	0.166667	0.233333
125	0.115385	0	0.0851064	0.117647	0.0833333	0.166667	0.25	0.0142857	0.0833333	0.0307692	0.142857	0	0.0566038	0.0952381	0.0869565	0	0.0454545	0.036036	0.0952381	0.1875	0.266667	0.0420168	0.0454545	0.28	0.210526	0.0985915	0.28	0.16	0.0652174	0.3125	0.0434783	0.189189	0.0952381	1	0.136364	0.0350877	0	0.0675676	0	0	0
126	0.0731707	0	0.109589	0.387755	0.12	0.133333	0.219512	0.0520833	0.0238095	0.126829	0.291667	0.134328	0.145161	0.0192308	0.27907	0.0350877	0.06	0.0984848	0.06	0.113636	0.139535	0.107914	0.297872	0.169811	0.06	0.270588	0.215686	0.113208	0.230769	0.108696	0.0384615	0.233333	0.0192308	0.136364	1	0.171053	0.0232558	0.3625	0.0666667	0.0212766	0.0491803
135	0.0104167	0	0.011236	0.283333	0.0655738	0.0714286	0.0727273	0.0679612	0.0196078	0.2	0.109375	0.214286	0.161538	0.0333333	0.142857	0.0625	0.0689655	0.203125	0.0508475	0.0740741	0.0545455	0.198529	0.323232	0.109375	0.0333333	0.206186	0.109375	0.0461538	0.245455	0.0714286	0.105263	0.169014	0.0689655	0.0350877	0.171053	1	0.0192308	0.340909	0.0754717	0.0363636	0.057971
137	0.0196078	0	0.0714286	0	0.111111	0	0	0.0483871	0.166667	0.015625	0.04	0.0526316	0.0192308	0.133333	0	0.0952381	0.133333	0.0186916	0.133333	0.0833333	0	0.026087	0.0361446	0	0.0625	0	0.04	0	0.010989	0.0714286	0.0588235	0	0.0625	0	0.0232558	0.0192308	1	0.0138889	0	0.0909091	0.12
138	0.0934579	0	0.0576923	0.25974	0.0897436	0.0666667	0.112676	0.0743802	0	0.306533	0.0833333	0.166667	0.257353	0.0379747	0.166667	0.0114943	0.025	0.234043	0.0123457	0.0540541	0.0684932	0.244898	0.659341	0.181818	0.0512821	0.442105	0.213333	0.128205	0.46729	0.0810811	0.0246914	0.391892	0.0512821	0.0675676	0.3625	0.340909	0.0138889	1	0.1	0.0131579	0.021978
139	0.037037	0	0.0208333	0.16129	0.142857	0.266667	0.125	0.0147059	0	0.0364583	0.111111	0.047619	0.0377358	0	0.277778	0	0.105263	0.0462963	0.05	0.133333	0.133333	0.042735	0.0843373	0.0714286	0	0.0857143	0.0714286	0.227273	0.0666667	0	0	0.2	0.05	0	0.0666667	0.0754717	0	0.1	1	0	0.0322581
140	0.0181818	0	0.0652174	0.0285714	0.0909091	0.0555556	0	0.078125	0.1	0.0205128	0	0.0232558	0.047619	0.166667	0	0.125	0.05	0.0560748	0.105263	0	0	0.0338983	0.0227273	0	0.05	0	0.0344828	0.08	0	0	0	0	0.166667	0	0.0212766	0.0363636	0.0909091	0.0131579	0	1	0.185185
144	0.0746269	0	0.226415	0.0833333	0.142857	0.0606061	0	0.118421	0.08	0.0487805	0.0222222	0.0714286	0.135135	0.121212	0.0263158	0.162162	0.121212	0.075	0.121212	0.03125	0.03125	0.0866142	0.0495049	0.0697674	0.0571429	0	0.0454545	0.0487805	0.0181818	0	0.0555556	0.0175439	0.233333	0	0.0491803	0.057971	0.12	0.021978	0.0322581	0.185185	1

## Sheet: ligand_PubChemID
cid	PubChem ID
32	68051
36	72625
37	8400
38	8549
41	442138
42	566062
43	636760
44	2236
45	5281428
46	2519
48	442011
49	323
50	6433476
51	6436239
52	275196
53	4680
54	6473881
55	65571
56	2265
57	2331
58	2576
59	9552079
60	2725
61	3100
62	3055
63	700999
64	14217
65	3371
66	3559
67	517055
68	1130
69	5959
70	8969
71	115149
72	185635
73	196915
74	373677
75	513197
76	639665
77	5360696
78	10866255
79	11175902
80	44201359
81	9909740
82	58473841
83	21594782
84	92253768
85	92253767
86	23665706
87	2719
88	509245
89	442292
90	261491
91	9649
92	6167
93	2955
94	19518
95	84567
96	27686
97	5353547
98	6197
99	12560
100	441071
101	5702160
102	2180
103	440936
104	101799
106	23682211
107	2723593
108	5971
109	7768
110	69794
111	26331
112	3032338
113	2723650
114	179651
115	1349907
117	2723704
118	16741
119	676454
120	657298
121	1983
122	23683747
123	14989
124	99967
125	5143
126	5318517
127	5281435
128	97161248
129	5754
130	4601
131	14191260
144	28718
159	10331
181	8631
221	441422
315	4114
323	667493
348	72320
349	231963
461	439503
463	65030
465	221071
482	31340
644	932
645	65080
657	119093
672	5281426
674	4583
675	4913
676	4848
738	159055
747	1123
749	5429
752	6140
800	5280961
802	91469
806	2353
808	65064
810	68077
811	72344
813	72276
814	72277
815	107905
816	5281377
824	5281707
827	6305
828	329275
829	134906
830	6427001
831	4427709
832	6426944
833	259327
834	92843
835	92953
836	76808
837	151004
838	3625947
840	100187
860	5281607
861	5280666
862	688660
863	165521
864	182362
865	5282073
866	88881
867	676294
868	10680
869	5281617
870	68112
871	229016
872	676306
873	676307
874	5280445
875	5317284
876	5281697
877	5281701
878	5322064
879	5322065
880	79730
881	5281610
883	5280647
884	5280544
885	5281654
886	5280863
887	5281670
888	5281672
889	5281680
890	667581
891	5281611
892	11095
893	10251
894	72281
895	73635
896	1889
897	68071
898	246330
899	31553
900	439533
902	637760
904	25200812
905	5282362
906	638278
907	5811533
908	5980988
909	4788
910	128861
911	440832
912	5315831
913	5280373
914	136419
915	5280378
916	5317750
917	187808
918	5376891
919	72304
920	5284649
921	5466139
922	5284648
923	445154
924	67111
925	7020
926	9015
927	9832662
928	24882861
929	6847
930	79881
931	442291
932	7196
933	#N/A
934	4679
935	3476
936	4004
937	4044
938	57697
939	4189
940	5161
941	4488
942	3033
946	5458201
947	64772
948	445580
949	10058590
950	127293
953	5994
954	338
955	644020
956	71485
957	2763159
958	3002043
961	5879
962	174174
963	12456
964	11469920
966	588
967	5281318
968	5281321
969	3676
971	6613
972	289
976	14466151
977	6675
1187	13895607
1188	470970
1189	#N/A
1190	90474440
1191	45360231
1192	11953937
1193	442288
1194	188297
1195	#N/A
1196	#N/A
1198	#N/A
1200	10422228
1201	13889982
1202	11808090
1203	12445012
1204	73401
1205	101288298
1206	101288299
1207	38361768
1208	73393
1224	2355
1226	68079
1227	6760
1234	442089
1235	6918840
1236	21593623
1237	60208888
1239	9809601
1240	72941582
1241	24721373
1247	65238
1249	11182062
1250	443652
1253	14409732
1254	44398561
1284	91466
1285	5281417
1286	111141
1287	445238
1290	92941
1500	#N/A
1501	#N/A
1502	#N/A
1503	#N/A
1504	#N/A
1505	#N/A
1506	#N/A
1507	#N/A
1508	#N/A
1509	#N/A
1510	#N/A
1511	#N/A
1512	#N/A
1513	#N/A
1514	#N/A
1515	#N/A
1516	#N/A
1517	#N/A
1518	#N/A
1519	#N/A
1520	#N/A
